# Supplementary material for: New tools for the investigation of muscle fiber-type spatial distributions across histological sections
Source: Skelet Muscle. 2023 Apr 22;13:7. doi: 10.1186/s13395-023-00316-0 (PMC10122286; doi:10.1186/s13395-023-00316-0)
Supplement: Supplementary file 2 — Additional file 2. [file 13395_2023_316_MOESM2_ESM.zip]

Archive with 2 entries (2 files):
- simulated_data.csv
- supplementary_data.zip
