# Supplementary material for: New tools for the investigation of muscle fiber-type spatial distributions across histological sections
Source: Skelet Muscle. 2023 Apr 22;13:7. doi: 10.1186/s13395-023-00316-0 (PMC10122286; doi:10.1186/s13395-023-00316-0)
Supplement: Supplementary file 2 — Additional file 2. [file 13395_2023_316_MOESM2_ESM.zip › simulated_data.csv]

	X	Y	TYPE
1	362.947	117.773	IIb
2	378.502	119.254	IIb
3	342.208	120.736	IIb
4	399.983	123.698	IIb
5	353.318	124.439	IIa
6	416.278	127.402	IIb
7	448.87	128.143	IIb
8	328.134	129.624	IIb
9	385.909	131.105	IIa
10	430.352	131.846	IIa
11	308.876	133.328	IIb
12	502.941	134.068	IIb
13	402.205	135.55	IIb
14	291.099	136.29	IIb
15	480.72	137.031	IIb
16	343.689	137.772	IIb
17	362.947	138.513	IIb
18	319.986	139.994	IIb
19	459.24	139.994	IIa
20	415.538	142.216	IIb
21	522.941	142.216	IIb
22	445.907	142.957	IIb
23	570.346	142.957	IIb
24	268.877	144.438	IIa
25	539.236	144.438	IIb
26	494.794	145.92	IIb
27	394.798	148.883	IIa
28	379.984	149.623	IIb
29	302.95	151.845	IIa
30	284.432	152.586	IIb
31	467.387	152.586	IIb
32	597.011	152.586	IIb
33	335.171	152.956	IIa
34	353.318	153.327	IIb
35	426.648	154.808	IIa
36	518.496	155.549	IIb
37	502.941	157.03	IIb
38	551.828	157.771	IIa
39	410.353	158.512	IIb
40	390.354	159.252	IIb
41	442.944	159.252	IIb
42	362.947	159.993	IIa
43	485.164	160.734	IIb
44	564.42	160.734	IIb
45	241.471	161.475	IIa
46	316.283	162.215	IIb
47	577.753	162.956	IIa
48	528.866	164.437	IIb
49	226.657	165.919	IIb
50	426.648	165.919	IIb
51	345.911	166.66	IIb
52	458.869	167.03	IIa
53	266.655	167.4	IIb
54	400.724	168.882	IIb
55	604.419	168.882	IIb
56	302.209	170.363	IIb
57	505.164	171.844	IIb
58	278.507	172.585	IIb
59	483.683	172.585	IIa
60	211.843	173.326	IIb
61	366.651	173.326	IIb
62	622.936	173.326	IIb
63	547.384	174.067	IIb
64	470.35	174.807	IIb
65	333.319	175.548	IIa
66	385.909	175.548	IIb
67	410.353	175.548	IIa
68	523.311	176.659	IIa
69	590.345	177.77	IIb
70	242.212	178.511	IIb
71	254.804	178.511	IIb
72	570.346	178.511	IIb
73	435.537	179.252	IIb
74	226.657	181.474	IIa
75	343.689	181.474	IIb
76	199.251	182.214	IIa
77	294.802	182.214	IIb
78	457.017	183.696	IIb
79	422.945	185.177	IIb
80	491.09	185.918	IIb
81	607.381	186.659	IIb
82	374.799	187.399	IIb
83	540.718	187.399	IIb
84	645.898	188.14	IIb
85	562.939	188.881	IIa
86	313.32	189.622	IIb
87	400.724	190.362	IIb
88	519.237	190.362	IIb
89	627.381	190.362	IIb
90	254.804	190.733	IIa
91	477.017	191.103	IIb
92	356.281	191.844	IIa
93	586.642	191.844	IIb
94	279.988	192.584	IIb
95	426.648	195.547	IIb
96	412.575	196.288	IIb
97	302.209	197.029	IIb
98	600.715	197.029	IIb
99	191.844	197.769	IIb
100	338.504	197.769	IIb
101	457.758	197.769	IIb
102	505.164	197.769	IIa
103	547.384	198.51	IIa
104	654.046	198.51	IIa
105	207.399	199.251	IIb
106	225.176	199.251	IIb
107	266.655	199.251	IIa
108	243.693	200.362	IIa
109	616.27	202.214	IIa
110	392.576	202.954	IIa
111	485.164	203.695	IIb
112	469.609	204.436	IIb
113	327.393	205.176	IIa
114	637.01	205.176	IIb
115	377.762	205.917	IIb
116	566.642	205.917	IIa
117	531.829	206.658	IIb
118	361.096	207.028	IIa
119	444.425	207.399	IIb
120	595.9	207.769	IIa
121	177.029	208.139	IIb
122	287.025	208.139	IIa
123	315.542	208.139	IIb
124	671.823	209.621	IIb
125	681.452	209.621	IIa
126	194.066	210.361	IIb
127	651.824	211.102	IIb
128	342.208	211.843	IIb
129	405.168	211.843	IIb
130	508.126	211.843	IIb
131	256.285	212.213	IIa
132	220.731	213.324	IIa
133	698.489	214.065	IIb
134	548.865	214.806	IIb
135	717.747	216.287	IIb
136	475.535	217.028	IIb
137	577.753	217.768	IIa
138	439.24	218.509	IIa
139	611.826	218.509	IIb
140	631.825	218.509	IIb
141	351.837	219.25	IIb
142	162.956	219.991	IIa
143	422.945	219.991	IIb
144	496.275	219.991	IIb
145	274.803	220.361	IIa
146	454.055	220.731	IIb
147	660.712	221.472	IIb
148	237.027	222.213	IIa
149	365.17	222.213	IIb
150	520.718	222.953	IIb
151	288.877	224.435	IIa
152	306.654	224.435	IIb
153	194.066	225.176	IIb
154	332.578	225.176	IIb
155	379.984	225.916	IIa
156	397.02	225.916	IIb
157	560.717	228.138	IIb
158	674.045	228.138	IIb
159	720.71	228.138	IIb
160	588.864	228.879	IIb
161	184.437	229.62	IIa
162	531.829	230.361	IIa
163	735.524	230.361	IIb
164	264.063	230.731	IIa
165	213.324	231.842	IIb
166	484.794	231.842	IIa
167	631.825	232.583	IIa
168	698.489	232.583	IIb
169	319.986	233.323	IIb
170	436.278	233.323	IIb
171	507.015	233.323	IIa
172	404.427	234.805	IIa
173	655.527	234.805	IIb
174	151.105	235.545	IIb
175	164.437	235.545	IIb
176	687.378	235.545	IIa
177	576.272	236.286	IIb
178	370.354	237.027	IIb
179	472.572	237.027	IIb
180	246.656	237.768	IIb
181	710.34	237.768	IIb
182	451.832	238.508	IIb
183	617.011	238.508	IIb
184	603.678	239.249	IIb
185	199.991	239.99	IIb
186	384.428	239.99	IIb
187	276.284	240.73	IIb
188	356.281	240.73	IIb
189	547.384	240.73	IIb
190	225.546	243.693	IIa
191	340.726	243.693	IIb
192	673.305	243.693	IIb
193	302.209	244.434	IIb
194	257.026	245.175	IIa
195	423.686	245.175	IIb
196	637.75	245.175	IIb
197	731.82	245.175	IIb
198	493.312	245.915	IIb
199	752.56	245.915	IIb
200	563.309	247.767	IIa
201	138.513	248.138	IIb
202	506.645	249.249	IIa
203	158.512	249.619	IIa
204	181.474	249.619	IIb
205	320.727	249.619	IIb
206	690.341	249.619	IIb
207	461.462	251.1	IIa
208	588.864	252.582	IIb
209	284.432	253.322	IIa
210	443.685	253.322	IIb
211	525.163	253.322	IIb
212	651.824	253.322	IIa
213	208.139	254.804	IIb
214	357.762	254.804	IIb
215	773.3	254.804	IIb
216	374.799	255.545	IIb
217	608.863	255.545	IIb
218	342.208	256.285	IIb
219	674.786	257.026	IIa
220	265.174	259.248	IIb
221	327.393	259.989	IIa
222	399.983	259.989	IIb
223	549.606	259.989	IIb
224	746.635	259.989	IIb
225	243.693	261.47	IIb
226	634.788	261.47	IIb
227	727.376	261.47	IIa
228	511.089	262.211	IIb
229	712.562	262.211	IIb
230	478.498	262.581	IIa
231	228.138	263.692	IIb
232	498.497	264.433	IIa
233	305.172	265.174	IIb
234	182.955	265.915	IIb
235	431.833	265.915	IIb
236	694.785	266.655	IIb
237	285.914	267.396	IIb
238	523.681	267.396	IIa
239	660.712	267.396	IIb
240	762.93	267.396	IIa
241	148.142	268.137	IIb
242	133.328	268.877	IIb
243	351.096	268.877	IIb
244	170.363	269.618	IIa
245	372.577	269.618	IIb
246	565.161	269.618	IIa
247	623.677	269.618	IIb
248	212.583	270.359	IIa
249	414.797	270.359	IIb
250	542.94	270.359	IIb
251	582.938	270.359	IIb
252	454.795	271.099	IIb
253	391.094	271.84	IIb
254	233.323	274.803	IIb
255	674.786	274.803	IIb
256	258.507	275.544	IIa
257	605.159	275.544	IIb
258	466.647	276.284	IIa
259	777.744	277.766	IIb
260	504.793	278.877	IIa
261	326.653	279.247	IIb
262	636.269	279.247	IIb
263	192.584	279.988	IIb
264	440.722	279.988	IIb
265	660.342	279.988	IIa
266	486.275	280.358	IIa
267	283.692	280.729	IIb
268	301.469	280.729	IIa
269	701.081	281.099	IIa
270	122.958	281.469	IIb
271	157.03	281.469	IIb
272	718.488	282.951	IIb
273	142.216	283.692	IIa
274	361.466	283.692	IIa
275	216.287	284.432	IIb
276	239.249	284.432	IIa
277	519.978	285.173	IIb
278	542.199	285.173	IIb
279	748.116	285.173	IIb
280	176.289	285.914	IIb
281	620.714	285.914	IIa
282	422.945	286.654	IIb
283	570.346	286.654	IIb
284	731.08	286.654	IIb
285	341.467	287.395	IIb
286	374.799	288.877	IIb
287	760.708	288.877	IIb
288	267.396	290.358	IIb
289	131.105	291.099	IIa
290	315.542	291.099	IIb
291	402.946	291.839	IIb
292	786.633	293.321	IIb
293	194.066	294.061	IIa
294	492.572	294.061	IIb
295	507.386	294.061	IIb
296	294.061	294.802	IIa
297	596.271	294.802	IIb
298	688.119	294.802	IIb
299	447.018	295.173	IIa
300	646.639	295.543	IIb
301	664.416	295.543	IIb
302	156.29	296.284	IIb
303	143.698	297.024	IIb
304	554.05	297.024	IIb
305	702.933	297.024	IIb
306	170.363	298.506	IIa
307	214.065	298.506	IIa
308	388.502	298.506	IIa
309	525.903	299.246	IIb
310	469.609	299.987	IIa
311	249.249	300.358	IIa
312	415.538	300.728	IIa
313	716.266	301.469	IIa
314	333.319	302.209	IIb
315	627.381	302.209	IIb
316	279.988	303.413	IIa
317	306.654	302.95	IIb
318	357.022	302.95	IIb
319	497.756	303.691	IIb
320	575.531	303.691	IIa
321	369.984	304.061	IIa
322	114.81	304.431	IIb
323	428.871	304.431	IIb
324	128.883	305.172	IIb
325	610.344	305.172	IIb
326	774.041	305.172	IIa
327	181.474	306.654	IIb
328	322.208	308.135	IIa
329	396.279	308.135	IIb
330	592.567	308.135	IIb
331	734.043	308.135	IIb
332	537.014	308.876	IIb
333	649.602	308.876	IIa
334	145.92	309.616	IIb
335	228.138	309.616	IIb
336	674.045	309.616	IIb
337	694.044	309.616	IIb
338	518.496	309.987	IIa
339	557.013	311.098	IIb
340	443.685	311.839	I
341	759.967	311.839	IIb
342	265.915	312.579	IIb
343	481.461	312.579	IIb
344	346.652	313.32	IIa
345	298.506	314.061	IIa
346	215.917	315.172	IIa
347	377.021	317.023	IIb
348	238.879	317.394	IIa
349	117.773	317.764	IIa
350	137.031	317.764	IIa
351	159.993	317.764	IIa
352	506.645	317.764	IIb
353	717.747	318.505	IIb
354	171.104	319.246	IIb
355	741.45	319.246	IIa
356	196.288	319.986	IIb
357	576.272	320.727	IIb
358	621.455	320.727	IIa
359	314.431	322.208	IIa
360	683.674	322.208	IIa
361	455.536	322.949	IIb
362	659.972	322.949	IIb
363	601.456	323.69	IIb
364	637.75	323.69	IIb
365	271.099	325.171	IIa
366	420.723	325.171	IIb
367	474.054	325.171	IIa
368	179.992	325.912	IIa
369	360.725	326.653	IIb
370	519.978	326.653	IIa
371	767.375	326.653	IIb
372	142.216	328.134	IIb
373	249.619	328.134	IIb
374	289.617	328.875	IIb
375	207.399	329.616	IIa
376	389.613	329.616	IIb
377	705.155	329.616	IIb
378	408.871	330.356	IIb
379	325.171	331.097	IIa
380	540.718	331.097	IIb
381	491.46	331.467	IIa
382	117.773	331.838	IIb
383	230.361	332.578	IIb
384	193.325	333.319	IIb
385	434.796	333.319	IIb
386	155.549	334.06	IIb
387	346.652	334.06	IIb
388	371.836	334.06	IIa
389	560.717	334.06	IIb
390	674.045	334.06	IIb
391	734.783	334.8	IIb
392	594.789	335.541	IIa
393	625.158	335.541	IIb
394	452.573	336.282	IIa
395	718.488	336.282	IIb
396	129.624	337.023	IIa
397	261.47	337.023	IIb
398	645.898	337.023	IIa
399	690.341	339.985	IIb
400	751.82	339.985	IIb
401	396.279	340.726	IIa
402	503.682	340.726	IIb
403	171.844	341.467	IIb
404	331.838	342.578	IIa
405	302.95	342.948	IIa
406	107.403	343.689	IIb
407	284.062	343.689	IIa
408	358.503	343.689	IIb
409	471.832	343.689	IIb
410	247.397	344.43	IIb
411	514.793	344.43	IIb
412	577.753	344.43	IIb
413	660.712	344.43	IIb
414	532.57	345.17	IIb
415	218.509	345.911	IIb
416	419.982	345.911	IIb
417	138.513	346.652	IIb
418	375.539	346.652	IIb
419	157.03	347.393	IIa
420	440.722	347.393	IIb
421	619.973	348.133	IIb
422	232.583	348.874	IIa
423	269.618	348.874	IIa
424	188.881	349.615	IIb
425	679.971	349.615	IIb
426	700.711	349.615	IIb
427	599.974	350.355	IIb
428	201.473	351.096	IIa
429	688.859	351.096	IIa
430	731.82	351.837	IIa
431	125.18	353.318	IIb
432	639.232	353.318	IIb
433	559.235	354.059	IIa
434	259.989	354.8	IIb
435	479.979	354.8	IIa
436	401.464	356.281	IIb
437	463.684	356.281	IIb
438	308.505	357.392	IIa
439	293.321	357.762	IIa
440	325.912	357.762	IIa
441	509.608	357.762	IIa
442	529.607	358.133	IIa
443	362.207	358.503	IIa
444	342.948	359.244	IIb
445	179.992	359.985	IIa
446	668.86	359.985	IIb
447	97.7736	360.725	IIb
448	168.882	360.725	IIb
449	274.062	360.725	IIb
450	428.871	360.725	IIb
451	577.753	361.466	IIb
452	149.623	362.207	IIa
453	493.312	362.207	IIb
454	217.028	362.947	IIb
455	109.625	363.688	IIa
456	446.648	363.688	IIa
457	248.138	364.429	IIa
458	382.947	364.429	IIb
459	134.809	365.17	IIb
460	618.492	366.651	IIb
461	659.231	367.392	IIa
462	537.014	368.873	IIb
463	408.131	369.614	IIa
464	199.991	370.354	IIb
465	643.676	371.095	IIb
466	424.426	371.836	IIb
467	455.536	372.577	IIb
468	270.359	373.317	IIb
469	302.95	373.317	IIa
470	286.654	374.058	IIb
471	588.864	374.058	IIa
472	606.641	374.058	IIb
473	94.8108	374.799	IIa
474	185.177	374.799	IIb
475	235.545	374.799	IIb
476	325.542	374.799	IIa
477	508.126	374.799	IIb
478	565.902	375.539	IIb
479	474.794	376.28	IIb
480	254.804	377.021	IIb
481	398.501	377.021	IIb
482	628.121	377.021	IIb
483	522.941	377.762	IIb
484	113.328	379.243	IIb
485	155.549	379.243	IIb
486	211.102	379.243	IIa
487	351.837	379.243	IIa
488	368.873	379.243	IIb
489	545.903	379.243	IIb
490	131.846	380.724	IIa
491	168.141	381.465	IIb
492	382.947	381.465	IIa
493	442.203	382.206	IIb
494	144.438	383.687	IIa
495	491.09	383.687	IIb
496	531.829	383.687	IIb
497	461.462	384.428	IIb
498	501.46	385.169	IIa
499	199.991	385.909	IIa
500	425.908	386.65	IIb
501	183.696	387.391	IIa
502	222.213	387.391	IIb
503	242.212	388.132	IIa
504	274.803	388.872	IIa
505	331.838	388.872	IIb
506	314.061	390.354	IIb
507	607.381	390.354	IIb
508	297.765	391.094	IIb
509	480.72	391.835	IIb
510	367.392	392.576	IIb
511	571.827	392.576	IIb
512	91.8479	393.316	IIa
513	161.475	393.316	IIa
514	255.545	393.316	IIb
515	516.274	393.316	IIb
516	628.862	393.316	IIb
517	409.612	394.057	IIb
518	434.796	394.057	IIb
519	588.123	394.057	IIb
520	110.366	394.798	IIa
521	351.096	395.539	IIb
522	389.613	395.539	IIb
523	556.272	397.02	IIb
524	447.388	398.131	IIa
525	133.328	398.501	IIb
526	204.436	398.501	IIb
527	462.943	399.242	IIb
528	232.583	399.983	IIb
529	309.616	400.724	IIa
530	152.586	401.464	IIa
531	426.648	401.464	IIa
532	286.654	402.946	IIb
533	490.349	402.946	IIb
534	531.829	402.946	IIb
535	171.104	403.686	IIb
536	346.652	404.427	IIb
537	362.947	404.427	IIa
538	471.832	405.168	IIa
539	194.806	405.909	IIa
540	399.983	407.39	IIa
541	521.459	407.39	IIa
542	246.656	408.131	IIb
543	107.403	408.871	IIb
544	374.058	408.871	IIb
545	326.653	409.612	IIb
546	90.3665	410.353	IIb
547	131.846	410.353	IIa
548	511.089	410.353	IIb
549	265.174	411.094	IIb
550	561.457	411.094	IIa
551	418.501	411.834	IIb
552	219.991	412.575	IIa
553	548.865	413.316	IIb
554	572.568	413.316	IIb
555	456.277	414.427	IIa
556	184.437	414.797	IIb
557	305.172	414.797	IIa
558	155.549	418.501	IIb
559	198.51	418.501	IIa
560	537.014	419.241	IIb
561	434.055	419.982	IIb
562	121.476	420.723	IIb
563	475.535	420.723	IIb
564	496.275	420.723	IIb
565	278.507	422.945	IIa
566	385.169	422.945	IIb
567	139.994	423.686	IIa
568	317.023	423.686	IIa
569	337.763	423.686	IIa
570	525.163	423.686	IIa
571	245.915	424.426	IIa
572	356.281	424.426	IIb
573	405.168	426.648	IIb
574	417.76	426.648	IIb
575	220.731	427.389	IIb
576	97.0329	428.13	IIa
577	174.067	429.611	IIa
578	259.989	429.611	IIb
579	443.685	430.352	IIa
580	202.214	431.833	IIa
581	299.246	431.833	IIb
582	462.202	432.204	IIa
583	151.105	432.574	IIb
584	513.311	432.574	IIb
585	562.198	432.574	IIb
586	539.236	434.055	IIb
587	189.622	436.278	IIb
588	369.614	436.278	IIa
589	485.905	436.278	IIa
590	134.068	437.759	IIb
591	391.094	437.759	IIa
592	319.986	438.5	IIb
593	115.551	439.24	IIa
594	243.693	439.24	IIa
595	499.979	439.24	IIb
596	85.1815	440.722	IIa
597	428.13	440.722	IIb
598	273.692	441.463	IIa
599	547.384	442.944	IIa
600	159.993	443.685	IIa
601	294.802	443.685	IIa
602	228.138	444.425	IIa
603	210.361	445.166	IIa
604	531.088	445.907	IIb
605	102.218	446.648	IIb
606	361.466	446.648	IIb
607	455.536	447.388	IIa
608	138.513	448.87	IIa
609	176.289	450.351	IIa
610	328.134	450.351	IIa
611	414.056	450.351	IIb
612	469.609	450.351	IIb
613	192.584	451.832	IIa
614	344.43	452.573	IIb
615	243.508	453.869	I
616	439.981	454.055	IIb
617	513.311	454.055	IIa
618	308.876	454.795	IIb
619	386.65	455.536	IIb
620	167.4	456.277	IIa
621	549.606	456.277	IIb
622	124.439	457.758	IIb
623	488.868	457.758	IIa
624	267.396	458.499	IIa
625	288.136	458.499	IIa
626	86.663	459.24	IIa
627	368.873	460.721	IIa
628	533.31	461.462	IIb
629	217.028	462.943	IIb
630	456.277	462.943	IIb
631	505.164	462.943	IIb
632	151.105	464.425	IIb
633	203.695	464.425	IIa
634	407.39	465.165	IIa
635	422.945	465.906	IIb
636	233.323	466.647	IIa
637	325.912	467.387	IIa
638	134.068	468.128	IIa
639	107.403	469.609	IIa
640	247.397	471.091	IIa
641	350.355	471.832	IIb
642	482.942	471.832	IIb
643	305.913	472.572	IIa
644	439.981	472.572	IIa
645	468.869	472.572	IIa
646	173.326	474.054	IIa
647	289.988	475.165	IIa
648	522.941	475.535	IIa
649	539.977	475.535	IIb
650	264.433	476.276	IIa
651	388.132	477.017	IIa
652	498.497	477.017	IIa
653	330.356	478.498	IIb
654	203.695	479.979	IIa
655	90.3665	480.72	IIb
656	223.694	480.72	IIa
657	155.549	481.461	IIa
658	372.577	481.461	IIb
659	415.538	482.202	IIb
660	120.736	484.424	IIb
661	457.758	484.424	IIb
662	441.463	485.164	IIb
663	273.322	485.905	IIa
664	105.181	486.646	IIa
665	345.17	486.646	IIa
666	183.696	487.387	IIa
667	139.253	488.868	IIa
668	525.903	488.868	IIb
669	472.572	489.609	IIb
670	173.326	491.09	IIb
671	241.471	491.09	IIa
672	402.946	491.09	IIa
673	294.061	493.312	IIb
674	546.643	494.053	IIb
675	311.098	494.794	IIa
676	88.8851	495.534	IIa
677	391.094	497.756	IIb
678	507.386	497.756	IIb
679	223.694	498.497	IIa
680	424.426	498.497	IIb
681	455.536	499.238	IIa
682	127.402	500.719	IIa
683	334.8	500.719	IIb
684	367.392	500.719	IIa
685	157.03	501.46	IIa
686	207.399	502.201	IIa
687	441.463	503.682	IIb
688	171.844	504.423	I
689	267.396	505.164	IIa
690	280.729	505.164	IIa
691	191.103	506.645	IIa
692	482.202	506.645	IIa
693	528.866	507.386	IIb
694	114.069	508.867	IIa
695	352.577	508.867	IIa
696	229.62	511.089	I
697	252.582	511.089	IIa
698	383.687	511.089	IIa
699	422.204	511.089	IIa
700	151.105	514.052	IIa
701	399.983	514.052	IIa
702	302.95	514.793	IIa
703	320.727	514.793	IIa
704	498.497	516.274	IIb
705	132.587	517.015	IIa
706	91.8479	517.756	IIb
707	212.583	517.756	IIb
708	477.757	519.978	IIb
709	174.067	520.718	IIa
710	361.466	520.718	IIa
711	454.055	520.718	IIb
712	514.793	520.718	IIa
713	187.399	521.459	I
714	106.662	522.2	IIa
715	376.28	522.2	IIb
716	434.796	522.2	IIb
717	275.544	522.57	I
718	245.175	523.311	I
719	337.023	523.681	IIa
720	119.995	523.866	I
721	314.061	525.903	IIb
722	416.278	525.903	IIb
723	232.583	527.385	IIa
724	150.364	528.126	IIb
725	198.51	528.126	IIb
726	351.096	528.866	IIb
727	132.587	531.088	I
728	293.321	531.088	IIa
729	527.385	531.829	IIb
730	490.349	532.57	IIa
731	504.423	532.57	IIb
732	258.507	534.051	IIa
733	392.576	534.792	IIb
734	213.324	535.533	IIa
735	168.141	535.718	I
736	98.5143	537.755	IIb
737	274.803	537.755	I
738	377.762	537.755	IIa
739	462.943	537.755	IIa
740	364.429	538.495	IIa
741	112.588	539.977	IIa
742	424.426	539.977	IIa
743	128.143	540.718	IIa
744	194.066	542.199	I
745	309.616	542.94	IIa
746	146.66	543.68	IIa
747	410.353	543.68	IIb
748	443.685	544.421	IIa
749	225.176	545.903	IIa
750	344.43	546.643	IIb
751	291.099	547.014	IIa
752	243.693	547.384	IIa
753	325.912	549.606	IIa
754	391.094	549.606	IIa
755	508.126	549.606	IIb
756	477.017	551.088	IIb
757	179.992	552.569	IIa
758	159.252	554.05	IIa
759	369.614	554.05	IIa
760	106.662	554.791	IIa
761	431.093	555.532	IIb
762	494.794	555.532	IIb
763	131.105	556.272	IIb
764	258.507	557.754	I
765	352.577	559.235	IIa
766	452.573	559.235	IIb
767	94.07	559.976	IIa
768	144.438	559.976	IIa
769	522.2	560.717	IIa
770	203.695	561.457	IIa
771	285.173	562.939	IIa
772	476.276	562.939	IIa
773	302.58	563.309	IIa
774	317.023	563.68	IIa
775	170.178	564.605	I
776	240.73	565.161	I
777	379.984	565.902	IIb
778	394.057	567.383	IIa
779	360.725	568.865	IIb
780	413.316	568.865	IIb
781	121.476	569.605	IIa
782	188.14	569.605	I
783	226.657	570.346	IIa
784	156.29	571.087	IIb
785	337.023	571.087	IIa
786	463.684	571.827	IIb
787	277.025	574.79	IIa
788	139.994	575.531	I
789	431.093	575.531	IIa
790	499.979	575.531	IIa
791	205.176	576.272	IIa
792	254.434	577.012	IIa
793	482.942	577.753	IIb
794	174.067	580.716	IIb
795	401.464	580.716	IIa
796	299.246	581.457	IIa
797	453.314	582.197	IIb
798	106.662	582.938	IIa
799	149.623	584.419	IIa
800	191.103	585.16	IIa
801	317.023	585.16	IIb
802	241.471	585.901	IIa
803	349.615	585.901	IIa
804	416.278	585.901	IIb
805	439.24	585.901	IIb
806	126.661	586.642	IIa
807	366.651	586.642	IIa
808	221.472	587.382	IIb
809	165.178	590.345	IIb
810	387.391	590.345	IIb
811	491.09	591.086	IIa
812	338.504	591.826	IIb
813	459.24	591.826	IIa
814	301.839	596.271	IIa
815	402.205	597.011	IIb
816	114.069	597.752	IIa
817	279.247	597.752	IIb
818	315.542	598.493	I
819	231.101	599.234	IIa
820	262.952	599.234	IIa
821	505.164	599.234	IIb
822	213.324	600.715	IIa
823	417.76	601.456	IIa
824	194.436	601.826	I
825	373.317	602.196	IIa
826	440.722	602.196	IIb
827	134.809	602.937	IIa
828	244.434	604.048	I
829	476.276	604.419	IIa
830	151.845	605.159	IIb
831	357.762	605.159	IIb
832	287.395	606.641	I
833	177.029	607.381	IIa
834	390.354	608.122	IIa
835	489.609	608.863	IIb
836	341.467	610.344	IIa
837	431.833	611.085	IIb
838	163.697	611.826	IIa
839	233.323	612.566	IIb
840	297.765	615.529	IIa
841	373.317	615.529	IIb
842	454.055	617.011	IIa
843	133.328	617.751	IIb
844	328.875	617.751	IIa
845	264.433	619.233	IIa
846	216.287	619.973	IIa
847	194.066	620.714	IIa
848	279.247	620.714	IIa
849	147.401	622.196	IIa
850	315.542	622.196	IIa
851	357.022	622.936	IIa
852	404.427	622.936	IIb
853	469.609	625.158	IIb
854	254.063	625.899	I
855	168.141	628.862	IIb
856	181.474	628.862	I
857	304.431	628.862	IIb
858	427.389	629.603	IIa
859	489.609	630.343	IIa
860	344.43	631.825	IIa
861	202.214	632.565	IIb
862	380.724	632.565	IIa
863	447.388	632.565	IIb
864	238.508	635.528	IIa
865	142.957	636.269	IIa
866	221.472	637.01	IIa
867	333.319	637.75	IIb
868	416.278	638.491	IIb
869	310.357	639.232	IIa
870	365.54	639.602	IIa
871	187.399	642.195	IIa
872	275.544	642.195	IIb
873	462.943	642.935	IIb
874	161.475	644.417	IIa
875	399.983	645.158	IIb
876	294.802	645.898	IIb
877	262.211	648.12	IIa
878	351.837	649.231	IIa
879	334.06	651.824	IIa
880	436.278	651.824	IIb
881	207.399	653.305	I
882	246.656	653.305	IIa
883	487.387	653.305	IIb
884	224.435	654.046	IIb
885	318.505	654.046	IIb
886	371.095	655.527	IIb
887	181.474	657.75	IIa
888	408.871	657.75	IIa
889	464.425	658.49	IIa
890	386.65	659.972	IIa
891	301.469	661.453	IIa
892	423.686	662.194	IIa
893	197.769	663.675	IIa
894	270.359	663.675	I
895	350.355	668.86	IIb
896	365.91	671.823	IIa
897	397.02	672.564	IIa
898	228.879	673.305	IIa
899	443.685	673.305	IIb
900	331.097	674.045	IIb
901	209.621	675.527	IIb
902	246.656	675.527	IIa
903	314.801	675.527	IIa
904	411.094	675.527	IIb
905	463.684	675.527	IIb
906	184.437	677.008	IIa
907	268.137	680.712	IIb
908	290.358	680.712	IIa
909	422.204	682.193	IIa
910	378.502	682.934	IIb
911	304.431	686.637	I
912	339.985	686.637	IIa
913	199.991	687.378	IIa
914	238.508	688.859	I
915	450.351	688.859	IIa
916	316.283	690.341	IIa
917	282.21	694.044	IIa
918	393.316	695.526	IIa
919	219.25	696.266	I
920	369.614	696.266	IIb
921	350.355	697.007	IIa
922	413.316	700.711	IIb
923	257.767	701.451	IIa
924	331.838	702.933	IIb
925	442.203	702.933	IIb
926	237.027	705.896	IIa
927	276.284	709.599	IIa
928	315.172	709.97	I
929	383.687	714.784	IIa
930	222.953	715.525	IIb
931	300.728	716.266	IIa
932	419.982	717.747	IIa
933	245.175	718.488	I
934	348.874	718.488	IIa
935	262.952	719.228	I
936	402.946	722.191	IIb
937	328.875	725.154	IIa
938	367.392	726.636	IIa
939	290.358	731.82	IIa
940	341.467	737.746	IIb
941	262.211	738.487	IIa
942	382.206	739.228	IIa
943	313.32	741.45	IIa
944	294.802	745.894	I
945	348.133	749.598	IIa
